# Supplementary material for: Using Electronic Medical Records to Identify Enhanced Recovery After Surgery Cases
Source: EGEMS (Wash DC). 2019 Jul 26;7(1):34. doi: 10.5334/egems.304 (PMC6662533; doi:10.5334/egems.304)
Supplement: Method verification cases. — Classification of ERAS cases used in the verification step by each ERAS identification method examined. [file egems-7-1-304-s1.xlsx]

## Sheet: Sheet1
Procedure	ERAS status determined by chart review	Case request for OR order	Med Criteria	Protocol Criteria	ERAS order
Laproscopic removal of adnexal structures and total hysterectomy	0	0	0	0	0
Total laparoscopic hysterectomy w/bilateral salpingo-oophorectomy	0	0	0	0	0
Total laparoscopic hysterectomy w/bilateral salpingo-oophorectomy, BL pelvic lymphadenectomy	0	0	0	0	0
Esophagogastrectomy	0	0	0	0	0
Esophagogastomy, pyloromyotomy	0	0	0	0	0
Ileocecectomy	0	0	0	0	1
Colectomy with anastomosis	0	0	0	0	0
Total laparoscopic hysterectomy, BL salpingo-oophorectomy	0	0	0	0	0
Ileostomy reversal	0	0	0	0	0
Total abdominal colectomy w/ileostomy	0	0	0	0	1
Cystoprostatectomy	0	0	0	0	0
Hysterectomy, vaginectomy, lymphadenectomy	0	0	0	0	0
Robot-assisted hysterectomy w/BL salpingectomy	0	0	0	0	0
L salpingo-oophorectomy	0	0	0	0	0
Loop sigmoid colostomy takedown	0	0	0	0	1
Robot-assisted hysterectomy w/BL salpingectomy	0	0	0	0	0
Robot-assisted hysterectomy w/BL salpingectomy	0	0	0	0	0
Exploratory laparotomy, R hemicolectomy	0	0	0	0	0
Laproscopy with total hysterectomy	0	0	0	0	0
Laproscopic cholecystectomy	0	0	0	0	0
Robot-assisted hysterectomy w/BL salpingectomy	0	0	0	0	0
hysteroscopy w/ removal of leiomyomata	0	0	0	0	0
Pancreaticoduodenectomy	0	0	0	0	0
Laproscopy with total hysterectomy	0	0	0	0	0
Laparoscopy with total hysterectomy	0	0	0	0	0
Anorectal and vaginal exam under anesthesia	0	0	1	1	1
Completion proctocolectomy w/ileal J-pouch-anal anastomosis	1	0	1	1	1
Laparoscopic ileostomy takedown with small bowel resection and ileorectal anastomosis	1	0	1	1	1
Laparoscopic segmental colon resection w/low pelvic volorectal anastomosis	1	0	1	1	1
Hepatectomy	1	0	1	1	1
Proctectomy w/total mesorectal excision and coloanal anastomosis, diverting loop ileostomy	1	0	1	1	1
Ileostomy takedown with small bowel resection and anastomosis	1	0	1	1	1
Completion colectomy and proctectomy	1	0	1	1	1
Laparoscopic segmental colon resection w/ileocolonic anastomosis	1	0	1	1	1
Hartmann's reversal	1	0	1	1	1
R video assisted thoracoscopic surgery and wedge resection and lower lobectomy	1	0	1	1	0
total abdominal proctocolectomy with ileal J-pouch-anal anastomosis	1	0	1	1	1
Total laparoscopic hysterectomy, BL salpingectomy, LB ureterolysis for retroperitoneal fibrosis, cystoscopy	1	0	1	1	0
Proctectomy with coloanal anastomosis	1	0	1	1	1
Robot-assisted hysterectomy w/BL salpingectomy	1	0	1	1	0
Laparoscopic segmental colectomy with ileocolonic anastomosis	1	0	1	1	1
Total gastrectomy w/retrocolic roux-en-Y esophagojejunostomy, regional lymphadenectomy	1	0	1	1	1
Total proctocolectomy	1	0	1	1	1
Exploratory laparotomy, partial hepatectomy	1	0	1	1	0
Exploratory laparotomy, partial colectomy with end colostomy	1	0	1	1	1
Exploratory laparotomy, intraabdominal lymphadenectomy	1	0	1	1	1
Laparoscopic total abdominal colectomy with end ileostomy	1	0	1	1	1
Partial laparoscopic colectomy with anastomosis w/ coloproctostomy	1	0	1	1	1
Diverting loop ileostomy	1	0	1	1	1
Exploratory laparotomy, resection of left lateral segment of the liver	1	0	1	1	1
Loop ileostomy closure	0	0	0	1	0
Ileostomy takedown with small bowel resection	1	0	0	1	0
Diagnostic bronchoscopy	0	0	0	1	1
Closure of enterostomy	1	0	0	1	1
Ivor-Lewis esophagogastrectomy	1	0	0	1	1
Ileal pelvic pouch removal, completion proctoectomy, Ileostomy	1	0	0	1	1
Robotic assisted total laparoscopic hysterectomy, left salpingectomy	0	0	0	1	1
Partial proctectomy	1	0	0	1	0
Esophageal reconstruction	0	0	0	1	1
Laparoscopic right hemicholectomy	1	0	0	1	1
Laparoscopy, hepatectomy, partial lobectomy	1	0	0	1	0
Enterectomy	0	0	0	1	1
R hepatectomy with aortic and portal lymph node dissections and omental flap	1	0	0	1	1
Laparoscopy, partial colectomy	1	0	0	1	1
Robotic assisted total laparoscopic hysterectomy, BL salpingectomy	0	0	0	1	0
Exploratory laparotomy	0	0	0	1	0
Broncoscopy, right thoracotomy	1	0	0	1	0
Laparoscopic partial gastrectomy	1	0	0	1	0
Laparoscopy, total pancreatectomy	1	0	0	1	1
Laparoscopic-assisted low anterior resection with colanal anastomosis and loop ileostomy	1	0	0	1	1
Complex cystorrhaphy, repair of enterovesical fistula	0	0	0	1	0
Total proctocolectomy, j-pouch, ileal pouch anal anastomosis	1	0	0	1	1
Closure of enterostomy	1	0	0	1	0
Laparoscopy, partial colectomy	1	0	0	1	1
Laparoscopy, total pancreatectomy	1	0	0	1	1
Laparoscopic-assisted vaginal hysterectomy with BL salpingectomy	0	1	0	0	0
Laparoscopic myomectomy	0	1	0	0	0
Laparoscopic total abdominal colectomy and ileorectal anatomosis	0	1	0	0	1
Laparoscopic hand assist sigmoidectomy with diverting ileostomy	0	1	0	0	0
Laparoscopic assisted vaginal hysterectomy converted to abdominal approach	0	1	0	0	0
Total laparoscopic hysterectomy	0	1	0	0	0
Total laparoscopic hysterectomy	0	1	0	0	0
Total laparoscopic hysterectomy	0	1	0	0	0
Hand assisted laparoscopic splenectomy	0	1	0	0	0
Laparoscopic conveted to open partial colectomy with coloproctostomy	0	1	0	0	1
Total laparoscopic hysterectomy	0	1	0	0	0
Laparoscopic converted to open ileocecectomy with ileocolostomy	0	1	0	0	0
Total laparoscopic hysterectomy	0	1	0	0	1
Robot-assisted myomectomy	0	1	0	0	0
Total laparoscopic hysterectomy with BL salpingectomy	0	1	0	0	1
Ileostomy closure	0	1	0	0	0
Total laparoscopic hysterectomy	0	1	0	0	0
Right ureterolysis	0	1	0	0	0
Laparoscopic total abdominal colectomy with ileorectal anastomosis	0	1	0	0	1
Laparoscopic ileocectomy with end ileostomy and ascending colon mucous fistula	0	1	0	0	1
Exploratory laparotomy	0	1	0	0	0
Total laparoscopic hysterectomy	0	1	0	0	0
Partial colectomy with removal of terminal ileum	0	1	0	0	1
Total laparoscopic hysterectomy	0	1	0	0	1
Laparoscopic converted to open ileocecectomy	0	1	0	0	1
Intraop consultation, laparoscopic lyis of adhesions	1	1	1	1	0
Ileo-proctectomy - ileostomy	1	1	1	1	1
Laparoscopic rectosigmoid resection with primary stapled anastomosis	1	1	1	1	1
Ivor-Lewis esophagogastrectomy	1	1	1	1	1
Partial colectomy	1	1	1	1	1
Laparoscopid R salpingo-oophorectomy	1	1	1	1	0
Total laparoscopic hysterectomy, BL salpingectomy	1	1	1	1	0
Total portal and celiac lymphadenectomy, central pancreatectomy with pancreatico-gastrostomy, cholecystectomy	1	1	1	1	1
Ivor-Lewis esophagogastrectomy	1	1	1	1	1
Laparoscopic-assisted ileocolonic resection	1	1	1	1	1
Exploratory laparotomy, gastrojejunostomy	1	1	1	1	1
Parastomal hernia repair	1	1	1	1	1
Laparoscopic-assisted transverse colectomy	1	1	1	1	0
Laparoscopic surgical colectomy, partial, with ileocolonic anastomosis	1	1	1	1	1
Ostomy reversal with small bowel resection.	1	1	1	1	1
Pancreotomy	1	1	1	1	1
Ileostomy takedown	1	1	1	1	1
Right Video Assisted Thoracoscopic Surgery	1	1	1	1	0
Ileostomy revision	1	1	1	1	0
Completion proctectomy, j-pouch, ileal pouch anal anastomosis, ileostomy takedown, strip VAC	1	1	1	1	1
Completion proctectomy, ileal pouch anal anastomosis, lysis of adhesions, ileostomy takedown, loop ileostomy, wound VAC	1	1	1	1	0
Left hemicolectomy	1	1	1	1	1
Ivor-Lewis esophagogastrectomy	1	1	1	1	1
Laparoscopic-assisted right colectomy	1	1	1	1	1
Hepatectomy - Resection of segments 2-4, partial resection of caudate lobe, portal lymphadenectomy	1	1	1	1	0
Laparoscopic segmental colon resection with ileocolonic anastomosis	1	1	0	1	1
Robotic Xi Laparoscopy, Surgical; Colectomy, Partial, With Anastomosis, With Coloproctostomy	0	1	0	1	0
Laparoscopic surgical colostomy	0	1	0	1	0
Total proctocolectomy with ileal pouch anal anastomosis, loop ileostomy	0	1	0	1	0
Abdominal proctectomy, lysis of adhesions, repair parastomal hernia	1	1	0	1	0
Laparoscopic sigmoid colectomy	0	1	0	1	0
Extended right hepatic lobectomy, cholecystectomy	1	1	0	1	1
Laparoscopic cholecystectomy	0	1	0	1	1
Right vertical rectus abdominus myocutaneous flap to reconstruct posterior wall of vagina and perineal body	0	1	0	1	1
R diagnostic video assisted thoracoscopic surgery	0	1	0	1	0
Diagnostic laporoscopy, colonoscopy	0	1	0	1	0
Completion proctectomy with ileal pouch anal anastomosis and loop ileostomy, ileostomy takedown	1	1	0	1	0
Wedge resection	1	1	0	1	1
Laparoscopidc cholecystectomy	0	1	0	1	0
Ileostomy takedown	0	1	0	1	0
Distal gastrectomy and proximal duodenectomy	0	1	0	1	0
Laparoscopic surgical colectomy for diverticulitis with low pelvic colorectal anastomosis	0	1	0	1	1
Wedge resection with biopsy	0	1	0	1	0
Left radical nephrectomy, repair of cystotomy	1	1	0	1	0
Takedown of end colostomy with coloproctostomy	0	1	0	1	0
Total abdominal colectomy with ileostomy	0	1	0	1	0
Laparoscopic cholecystectomy	0	1	0	1	0
Laparoscopic exploration, hepatic resection	1	1	0	1	1
Right hepatectomy, portal lymphadenectomy	0	1	0	1	0
Exploratory laparotomy	1	1	0	1	1
